# Supplementary material for: Synthesis and Preclinical Evaluation of Small-Molecule Prostate-Specific Membrane Antigen-Targeted Abiraterone Conjugate
Source: Molecules. 2022 Dec 12;27(24):8795. doi: 10.3390/molecules27248795 (PMC9783881; doi:10.3390/molecules27248795)
Supplement: Supplementary file 1 [file molecules-27-08795-s001.zip]

Archive with 1 entries (1 files):
- molecules-2038124-supplementary.pdf
